# Supplementary material for: Disruption and recovery of river planktonic community during and after the COVID-19 outbreak in Wuhan, China
Source: ISME Commun. 2022 Sep 19;2:84. doi: 10.1038/s43705-022-00168-7 (PMC9483884; doi:10.1038/s43705-022-00168-7)
Supplement: Supplementary file 2 — Supplementary Table 14,22 [file 43705_2022_168_MOESM2_ESM.xlsx]

## Sheet: Supplementary Table14
Supplementary Table 14: MAGs information about carrying both ARGs and MGEs
MAGs Type	MAGs number
MAG (contain ARGs)	653
MAG (contain MGEs)	4461
MAG (contain ARGs&MGEs)	648
The detail information of ARGs/MGEs count in the 648 MAGs (contain ARGs&MGEs)
MAG	ARG_count	MGE_count	Plasmid_count	Proph_count	Virus_count
B_2020_10_co_bin.202	1	6	6	0	0
B_2020_10_co_bin.78	1	13	11	2	0
B_2021_6_co_bin.113	1	14	12	2	0
B_2021_6_co_bin.13	1	29	23	6	0
B_2021_6_co_bin.212	1	23	16	7	0
B_2021_6_co_bin.216	2	22	8	14	0
B_2021_6_co_bin.235	1	9	9	0	0
B_2021_6_co_bin.69	1	19	15	4	0
B_2021_6_co_bin.7	1	5	5	0	0
B_2021_6_co_bin.84	1	9	3	6	0
B1_6_bin.10	2	22	8	14	0
B1_6_bin.11	1	9	8	1	0
B1_6_bin.20	1	21	14	7	0
B1_bin.53	1	17	13	4	0
B1_bin.8	1	22	15	7	0
B10_6_bin.21	1	5	5	0	0
B10_6_bin.39	1	7	7	0	0
B10_6_bin.49	1	18	12	6	0
B10_6_bin.57	1	12	9	3	0
B10_6_bin.9	1	16	11	5	0
B10_bin.28	1	18	10	8	0
B11_6_bin.11	1	15	11	4	0
B11_6_bin.26	1	23	21	2	0
B11_6_bin.27	1	23	18	5	0
B11_6_bin.30	1	12	8	4	0
B11_6_bin.62	2	39	21	18	0
B2_6_bin.26	2	17	14	3	0
B2_6_bin.34	1	9	5	4	0
B2_6_bin.38	2	19	13	6	0
B2_6_bin.52	1	19	17	2	0
B2_bin.12	1	15	8	7	0
B3_6_bin.12	2	20	11	9	0
B3_6_bin.20	1	43	31	12	0
B3_6_bin.24	1	15	14	1	0
B3_6_bin.28	1	15	13	2	0
B3_6_bin.29	1	10	5	5	0
B3_6_bin.42	1	16	14	2	0
B3_6_bin.61	1	21	17	4	0
B3_6_bin.7	1	15	10	5	0
B3_bin.12	1	12	8	4	0
B3_bin.37	1	13	10	3	0
B4_6_bin.25	1	17	14	3	0
B4_6_bin.3	1	14	10	4	0
B4_6_bin.31	1	26	19	7	0
B4_bin.13	1	14	9	5	0
B5_6_bin.24	1	20	14	6	0
B5_6_bin.44	1	14	8	6	0
B5_6_bin.7	1	14	10	4	0
B5_bin.32	1	22	16	6	0
B6_6_bin.31	1	17	14	3	0
B6_6_bin.32	1	33	31	2	0
B6_6_bin.4	2	7	6	1	0
B6_6_bin.63	5	6	3	3	0
B6_bin.8	1	17	9	8	0
B7_6_bin.11	1	9	7	2	0
B7_6_bin.16	1	14	10	4	0
B7_6_bin.51	2	17	12	4	1
B7_6_bin.61	1	29	22	7	0
B7_bin.52	1	13	11	2	0
B7_bin.7	2	12	7	5	0
B8_6_bin.18	1	12	12	0	0
B8_6_bin.21	1	15	10	5	0
B8_6_bin.47	1	22	16	6	0
B8_6_bin.48	1	14	9	5	0
B8_bin.22	1	10	6	4	0
B8_bin.30	1	16	10	6	0
B8_bin.46	2	18	15	3	0
B9_6_bin.13	1	17	16	1	0
B9_6_bin.15	1	17	12	5	0
B9_6_bin.58	1	16	11	5	0
B9_bin.42	1	11	6	5	0
D_2020_10_co_bin.87	6	18	8	10	0
D_2021_6_co_bin.105	2	47	41	6	0
D_2021_6_co_bin.149	1	18	12	6	0
D_2021_6_co_bin.28	2	22	15	7	0
D_2021_6_co_bin.30	1	12	10	2	0
D_2021_6_co_bin.61	1	12	9	3	0
D1_6_bin.9	1	15	10	5	0
D1_bin.1	1	20	13	7	0
D1_bin.3	7	12	7	5	0
D1_bin.37	1	19	14	5	0
D10_6_bin.18	1	23	17	6	0
D10_6_bin.41	1	16	8	8	0
D10_6_bin.44	1	16	15	1	0
D10_bin.19	2	23	20	3	0
D10_bin.34	5	19	10	9	0
D10_bin.38	1	17	13	4	0
D10_bin.4	1	20	15	5	0
D11_6_bin.38	1	13	9	4	0
D11_6_bin.9	2	18	13	5	0
D11_bin.59	1	13	9	4	0
D2_6_bin.26	1	17	12	5	0
D2_6_bin.40	1	8	5	3	0
D2_6_bin.42	1	46	26	20	0
D2_6_bin.9	2	28	23	5	0
D2_bin.11	1	18	13	5	0
D2_bin.5	1	22	14	8	0
D3_6_bin.41	2	15	10	5	0
D3_6_bin.7	1	14	14	0	0
D3_bin.13	1	17	14	3	0
D3_bin.34	5	21	12	9	0
D3_bin.5	1	5	5	0	0
D3_bin.54	1	21	15	6	0
D4_6_bin.39	1	30	23	7	0
D4_6_bin.4	1	8	7	1	0
D4_6_bin.47	1	15	10	5	0
D4_bin.6	1	1	0	1	0
D4_bin.8	1	21	15	6	0
D5_6_bin.2	1	17	12	5	0
D5_6_bin.25	1	15	8	7	0
D5_6_bin.42	1	13	11	2	0
D5_6_bin.52	1	13	10	3	0
D5_bin.2	1	20	15	5	0
D5_bin.28	1	17	15	2	0
D6_6_bin.19	1	8	7	1	0
D6_6_bin.26	2	19	13	6	0
D6_bin.17	1	1	0	1	0
D6_bin.37	1	19	12	7	0
D6_bin.42	1	19	14	5	0
D7_6_bin.41	2	13	10	3	0
D7_bin.18	5	22	13	9	0
D7_bin.46	1	22	14	8	0
D7_bin.50	1	24	21	3	0
D8_6_bin.10	1	14	10	4	0
D8_6_bin.21	1	16	12	4	0
D8_6_bin.28	1	22	14	8	0
D8_bin.10	1	18	12	6	0
D8_bin.4	1	12	10	2	0
D8_bin.50	1	6	6	0	0
D9_6_bin.26	1	3	3	0	0
D9_6_bin.29	2	20	14	6	0
D9_6_bin.5	1	17	13	4	0
D9_bin.29	1	22	19	3	0
D9_bin.37	1	17	9	8	0
D9_bin.40	1	21	18	3	0
D9_bin.6	6	27	14	13	0
JJ_12_co_bin.101	4	12	9	3	0
JJ_12_co_bin.152	2	31	25	6	0
JJ_12_co_bin.161	1	13	8	5	0
JJ_12_co_bin.167	1	14	11	3	0
JJ_12_co_bin.177	3	45	44	1	0
JJ_12_co_bin.178	5	42	25	17	0
JJ_12_co_bin.18	3	11	5	6	0
JJ_12_co_bin.202	7	21	12	9	0
JJ_12_co_bin.36	1	22	16	6	0
JJ_12_co_bin.4	1	16	13	3	0
JJ_12_co_bin.5	2	18	11	7	0
JJ_12_co_bin.62	3	5	4	1	0
JJ_12_co_bin.72	1	42	33	8	1
JJ_12_co_bin.9	1	10	5	5	0
JJ_6_co_bin.105	1	3	2	0	1
JJ_6_co_bin.132	1	1	1	0	0
JJ_6_co_bin.14	4	11	11	0	0
JJ_6_co_bin.141	1	1	0	1	0
JJ_6_co_bin.146	3	6	5	1	0
JJ_6_co_bin.167	1	26	25	0	1
JJ_6_co_bin.169	4	33	32	1	0
JJ_6_co_bin.19	1	50	30	20	0
JJ_6_co_bin.31	4	14	9	5	0
JJ_6_co_bin.62	14	63	11	52	0
JJ_6_co_bin.63	1	1	0	1	0
JJ_6_co_bin.64	1	3	2	1	0
JJ_6_co_bin.77	1	8	8	0	0
JJ_6_co_bin.88	4	39	28	10	1
N_2020_10_co_bin.101	1	13	11	2	0
N_2020_10_co_bin.149	2	107	35	72	0
N_2020_10_co_bin.71	1	34	16	18	0
N_2020_10_co_bin.93	1	23	20	3	0
N_2021_6_co_bin.158	1	8	8	0	0
N1_6_bin.29	1	40	25	15	0
N1_bin.26	1	9	6	3	0
N12_6_bin.16	2	32	17	15	0
N12_6_bin.25	1	16	11	5	0
N12_bin.17	1	24	17	7	0
N12_bin.25	1	14	9	5	0
N13_6_bin.17	1	37	19	18	0
N13_6_bin.31	1	9	8	1	0
N13_bin.39	1	17	10	7	0
N14_6_bin.29	1	27	14	13	0
N14_6_bin.41	1	18	13	5	0
N14_6_bin.49	1	16	15	1	0
N14B_bin.14	1	19	14	5	0
N2_6_bin.26	2	40	20	20	0
N2_bin.3	1	24	17	7	0
N2_bin.39	1	8	4	4	0
N3_6_bin.11	1	15	12	3	0
N3_bin.32	1	21	15	6	0
N4_6_bin.35	3	25	12	13	0
N4_bin.24	1	7	5	2	0
N4_bin.29	1	25	17	8	0
N5_6_bin.36	2	16	10	6	0
N5_6_bin.55	1	1	0	1	0
N5_bin.18	1	17	12	5	0
N5_bin.5	1	12	10	2	0
N6_6_bin.22	4	28	14	14	0
N6_bin.19	1	24	18	6	0
N6_bin.6	1	20	13	7	0
N7_6_bin.44	4	35	22	13	0
N7_bin.10	1	15	12	3	0
N7_bin.37	1	17	11	6	0
N8_6_bin.22	1	34	30	4	0
N8_6_bin.4	1	11	11	0	0
N8_6_bin.44	2	22	10	12	0
N8_bin.31	1	20	12	8	0
N9_6_bin.40	3	37	20	17	0
N9_bin.12	1	22	13	9	0
NJ_12_co_bin.30	1	97	90	7	0
NJ_12_co_bin.42	7	20	15	5	0
NJ_12_co_bin.47	3	23	17	6	0
NJ_12_co_bin.7	2	13	12	1	0
NJ_12_co_bin.88	1	89	86	3	0
NJ_6_co_bin.1	1	15	10	5	0
NJ_6_co_bin.140	14	41	6	35	0
NJ_6_co_bin.153	6	6	4	2	0
NJ_6_co_bin.173	1	343	340	3	0
NJ_6_co_bin.191	13	22	17	5	0
NJ_6_co_bin.194	1	4	4	0	0
NJ_6_co_bin.2	1	2	2	0	0
NJ_6_co_bin.209	4	40	40	0	0
NJ_6_co_bin.217	1	14	11	3	0
NJ_6_co_bin.225	1	11	8	3	0
NJ_6_co_bin.230	3	15	15	0	0
NJ_6_co_bin.234	2	11	11	0	0
NJ_6_co_bin.36	1	10	10	0	0
NJ_6_co_bin.89	1	7	7	0	0
Reads_117_METdvbMAADS-412_bin.18	1	10	10	0	0
Reads_117_METdvbMAADS-412_bin.22	1	10	7	3	0
Reads_117_METdvbMAADS-412_bin.4	1	22	13	8	1
Reads_118_METdvbMAADT-413_bin.22	7	23	17	6	0
Reads_118_METdvbMAADT-413_bin.25	1	17	11	6	0
Reads_118_METdvbMAADT-413_bin.6	1	10	6	4	0
Reads_119_METdvbMAADU-414_bin.36	1	12	12	0	0
Reads_119_METdvbMAADU-414_bin.38	1	12	8	4	0
Reads_119_METdvbMAADU-414_bin.40	1	44	37	7	0
Reads_119_METdvbMAADU-414_bin.42	1	17	14	3	0
Reads_119_METdvbMAADU-414_bin.43	7	115	93	22	0
Reads_120_METdvbMAADV-415_bin.9	1	7	7	0	0
Reads_122_METdvbMAADX-601_bin.14	9	19	15	4	0
Reads_122_METdvbMAADX-601_bin.16	1	9	6	3	0
Reads_122_METdvbMAADX-601_bin.31	1	76	73	3	0
Reads_122_METdvbMAADX-601_bin.39	5	57	40	17	0
Reads_123_METdvbMAADY-602_bin.7	1	9	6	3	0
Reads_124_METdvbMAADZ-603_bin.42	1	63	63	0	0
Reads_125_METdvbMAAEA-604_bin.10	8	24	12	12	0
Reads_125_METdvbMAAEA-604_bin.23	1	19	14	5	0
Reads_125_METdvbMAAEA-604_bin.33	3	69	56	13	0
Reads_125_METdvbMAAEA-604_bin.37	1	16	11	5	0
Reads_125_METdvbMAAEA-604_bin.38	2	47	39	8	0
Reads_126_METdvbMAAEB-605_bin.31	3	20	16	4	0
Reads_126_METdvbMAAEB-605_bin.33	5	59	42	17	0
Reads_126_METdvbMAAEB-605_bin.35	6	21	13	8	0
Reads_127_METdvbMAAEC-606_bin.23	1	28	23	5	0
Reads_128_METdvbMAAED-607_bin.12	1	13	12	1	0
Reads_128_METdvbMAAED-607_bin.19	1	15	11	4	0
Reads_128_METdvbMAAED-607_bin.38	1	19	12	7	0
Reads_129_METdvbMAAEE-608_bin.25	1	17	13	4	0
Reads_130_METdvbMAAEF-612_bin.15	1	12	7	5	0
Reads_130_METdvbMAAEF-612_bin.28	1	4	4	0	0
Reads_131_METlmsMAAADAAA-405_bin.13	2	14	8	6	0
Reads_131_METlmsMAAADAAA-405_bin.26	1	13	8	5	0
Reads_131_METlmsMAAADAAA-405_bin.67	1	12	11	1	0
Reads_132_METlmsMAAAEAAA-406_bin.22	1	22	17	5	0
Reads_132_METlmsMAAAEAAA-406_bin.35	1	16	9	7	0
Reads_132_METlmsMAAAEAAA-406_bin.50	2	16	12	4	0
Reads_132_METlmsMAAAEAAA-406_bin.52	6	19	13	6	0
Reads_133_METlmsMAAAFAAA-407_bin.30	4	23	18	5	0
Reads_133_METlmsMAAAFAAA-407_bin.39	1	20	13	7	0
Reads_133_METlmsMAAAFAAA-407_bin.43	1	13	12	1	0
Reads_133_METlmsMAAAFAAA-407_bin.44	1	10	5	5	0
Reads_134_METlmsMAAAGAAA-408_bin.15	1	15	12	3	0
Reads_134_METlmsMAAAGAAA-408_bin.30	1	12	8	4	0
Reads_134_METlmsMAAAGAAA-408_bin.38	1	3	2	1	0
Reads_134_METlmsMAAAGAAA-408_bin.50	9	27	19	8	0
Reads_134_METlmsMAAAGAAA-408_bin.8	1	109	103	6	0
Reads_135_METlmsMAAAHAAA-409_bin.17	1	18	11	7	0
Reads_135_METlmsMAAAHAAA-409_bin.18	2	17	14	3	0
Reads_135_METlmsMAAAHAAA-409_bin.21	1	16	13	3	0
Reads_135_METlmsMAAAHAAA-409_bin.3	1	7	5	2	0
Reads_135_METlmsMAAAHAAA-409_bin.65	1	17	14	3	0
Reads_136_METlmsMAAAIAAA-410_bin.17	2	15	9	6	0
Reads_136_METlmsMAAAIAAA-410_bin.22	1	18	10	8	0
Reads_136_METlmsMAAAIAAA-410_bin.40	1	28	21	7	0
Reads_136_METlmsMAAAIAAA-410_bin.41	1	11	10	1	0
Reads_136_METlmsMAAAIAAA-410_bin.63	1	9	9	0	0
Reads_136_METlmsMAAAIAAA-410_bin.7	8	16	12	4	0
Reads_137_METlmsMAAAJAAA-412_bin.10	1	91	89	2	0
Reads_137_METlmsMAAAJAAA-412_bin.22	1	16	11	5	0
Reads_137_METlmsMAAAJAAA-412_bin.29	1	15	12	3	0
Reads_137_METlmsMAAAJAAA-412_bin.42	1	20	14	6	0
Reads_138_METlmsMAAAKAAA-413_bin.15	1	19	13	6	0
Reads_138_METlmsMAAAKAAA-413_bin.2	1	15	11	4	0
Reads_138_METlmsMAAAKAAA-413_bin.30	1	17	13	4	0
Reads_138_METlmsMAAAKAAA-413_bin.53	6	12	9	3	0
Reads_138_METlmsMAAAKAAA-413_bin.56	1	83	80	3	0
Reads_138_METlmsMAAAKAAA-413_bin.64	11	11	10	1	0
Reads_139_METlmsMAAALAAA-414_bin.21	7	8	2	6	0
Reads_139_METlmsMAAALAAA-414_bin.29	7	34	24	10	0
Reads_139_METlmsMAAALAAA-414_bin.30	1	15	11	4	0
Reads_139_METlmsMAAALAAA-414_bin.40	1	14	10	4	0
Reads_139_METlmsMAAALAAA-414_bin.49	1	5	4	1	0
Reads_139_METlmsMAAALAAA-414_bin.51	2	17	13	4	0
Reads_139_METlmsMAAALAAA-414_bin.60	6	33	16	17	0
Reads_140_METlmsMAAAMAAA-415_bin.28	7	35	30	5	0
Reads_140_METlmsMAAAMAAA-415_bin.34	1	13	9	4	0
Reads_140_METlmsMAAAMAAA-415_bin.42	4	43	26	17	0
Reads_140_METlmsMAAAMAAA-415_bin.54	1	21	13	8	0
Reads_140_METlmsMAAAMAAA-415_bin.6	1	1	0	0	1
Reads_140_METlmsMAAAMAAA-415_bin.62	1	28	25	3	0
Reads_141_METlmsMAAANAAA-416_bin.2	7	18	9	9	0
Reads_141_METlmsMAAANAAA-416_bin.37	1	16	10	6	0
Reads_141_METlmsMAAANAAA-416_bin.50	12	25	16	9	0
Reads_141_METlmsMAAANAAA-416_bin.53	1	15	8	7	0
Reads_141_METlmsMAAANAAA-416_bin.59	1	78	72	6	0
Reads_141_METlmsMAAANAAA-416_bin.6	1	8	5	3	0
Reads_141_METlmsMAAANAAA-416_bin.67	6	11	10	1	0
Reads_142_METlmsMAAAOAAA-601_bin.2	3	16	13	3	0
Reads_142_METlmsMAAAOAAA-601_bin.22	1	24	18	6	0
Reads_142_METlmsMAAAOAAA-601_bin.35	1	13	8	5	0
Reads_142_METlmsMAAAOAAA-601_bin.39	1	18	11	7	0
Reads_142_METlmsMAAAOAAA-601_bin.45	6	10	7	3	0
Reads_143_METlmsMAAAPAAA-602_bin.18	1	21	20	1	0
Reads_143_METlmsMAAAPAAA-602_bin.22	1	20	17	3	0
Reads_143_METlmsMAAAPAAA-602_bin.31	4	11	9	2	0
Reads_143_METlmsMAAAPAAA-602_bin.36	2	20	17	2	1
Reads_143_METlmsMAAAPAAA-602_bin.47	1	18	13	5	0
Reads_143_METlmsMAAAPAAA-602_bin.8	1	18	11	7	0
Reads_144_METlmsMAAAQAAA-603_bin.12	1	2	1	1	0
Reads_144_METlmsMAAAQAAA-603_bin.32	5	10	5	5	0
Reads_144_METlmsMAAAQAAA-603_bin.56	5	11	5	6	0
Reads_144_METlmsMAAAQAAA-603_bin.69	5	15	12	3	0
Reads_145_METlmsMAAARAAA-604_bin.12	1	11	9	2	0
Reads_145_METlmsMAAARAAA-604_bin.16	9	13	11	2	0
Reads_145_METlmsMAAARAAA-604_bin.24	7	4	3	1	0
Reads_145_METlmsMAAARAAA-604_bin.31	10	13	11	2	0
Reads_145_METlmsMAAARAAA-604_bin.53	1	18	14	4	0
Reads_145_METlmsMAAARAAA-604_bin.9	1	18	15	3	0
Reads_146_METlmsMAAASAAA-605_bin.36	2	30	25	5	0
Reads_147_METlmsMAAATAAA-606_bin.18	5	42	25	17	0
Reads_147_METlmsMAAATAAA-606_bin.34	7	10	7	3	0
Reads_147_METlmsMAAATAAA-606_bin.38	1	21	17	4	0
Reads_148_METlmsMAAAUAAA-607_bin.33	1	99	96	3	0
Reads_148_METlmsMAAAUAAA-607_bin.44	6	32	20	12	0
Reads_148_METlmsMAAAUAAA-607_bin.53	6	18	7	11	0
Reads_149_METlmsMAAAVAAA-608_bin.17	1	148	143	5	0
Reads_149_METlmsMAAAVAAA-608_bin.28	1	13	8	5	0
Reads_150_METlmsMAAAWAAA-612_bin.13	2	99	96	3	0
Reads_150_METlmsMAAAWAAA-612_bin.14	1	25	16	9	0
Reads_150_METlmsMAAAWAAA-612_bin.3	1	17	9	8	0
Reads_20_METlmsMAAABAAA-403_bin.10	3	40	30	9	1
Reads_20_METlmsMAAABAAA-403_bin.18	3	4	3	1	0
Reads_20_METlmsMAAABAAA-403_bin.2	21	17	11	6	0
Reads_20_METlmsMAAABAAA-403_bin.32	1	10	10	0	0
Reads_20_METlmsMAAABAAA-403_bin.35	6	14	5	9	0
Reads_20_METlmsMAAABAAA-403_bin.37	1	2	0	2	0
Reads_20_METlmsMAAABAAA-403_bin.39	5	11	5	6	0
Reads_20_METlmsMAAABAAA-403_bin.7	8	36	18	18	0
Reads_20_METlmsMAAABAAA-403_bin.9	1	1	1	0	0
Reads_21_METdvbMAAAH-601_bin.1	1	1	0	1	0
Reads_21_METdvbMAAAH-601_bin.13	25	39	15	24	0
Reads_21_METdvbMAAAH-601_bin.16	4	14	10	4	0
Reads_21_METdvbMAAAH-601_bin.27	3	10	8	2	0
Reads_21_METdvbMAAAH-601_bin.36	4	30	30	0	0
Reads_22_METdvbMAAAI-602_bin.18	1	9	9	0	0
Reads_22_METdvbMAAAI-602_bin.28	1	1	0	1	0
Reads_22_METdvbMAAAI-602_bin.39	23	31	23	8	0
Reads_22_METdvbMAAAI-602_bin.7	5	35	35	0	0
Reads_224_METlmsMAADSAAA-404_bin.37	1	8	7	1	0
Reads_225_METlmsMAADTAAA-405_bin.51	2	7	6	1	0
Reads_226_METlmsMAADUAAA-406_bin.44	1	11	11	0	0
Reads_227_METlmsMAADVAAA-407_bin.14	1	18	13	5	0
Reads_227_METlmsMAADVAAA-407_bin.17	1	21	14	6	1
Reads_227_METlmsMAADVAAA-407_bin.7	1	16	11	5	0
Reads_228_METlmsMAADWAAA-408_bin.20	1	19	15	4	0
Reads_228_METlmsMAADWAAA-408_bin.35	1	18	15	3	0
Reads_229_METlmsMAADXAAA-409_bin.12	1	19	14	5	0
Reads_23_METdvbMAAAJ-603_bin.18	4	27	27	0	0
Reads_23_METdvbMAAAJ-603_bin.25	1	3	1	1	1
Reads_23_METdvbMAAAJ-603_bin.6	1	7	4	3	0
Reads_230_METlmsMAADYAAA-410_bin.13	1	15	11	4	0
Reads_230_METlmsMAADYAAA-410_bin.15	1	19	15	4	0
Reads_231_METlmsMAADZAAA-412_bin.16	1	14	9	5	0
Reads_232_METlmsMAAEAAAA-413_bin.43	1	18	10	8	0
Reads_233_METlmsMAAEBAAA-414_bin.36	1	19	13	6	0
Reads_234_METlmsMAAECAAA-415_bin.14	5	9	6	3	0
Reads_234_METlmsMAAECAAA-415_bin.41	1	28	21	7	0
Reads_235_METlmsMAAEDAAA-416_bin.12	2	37	35	2	0
Reads_235_METlmsMAAEDAAA-416_bin.13	7	33	15	18	0
Reads_235_METlmsMAAEDAAA-416_bin.14	6	30	21	9	0
Reads_235_METlmsMAAEDAAA-416_bin.33	5	27	18	9	0
Reads_235_METlmsMAAEDAAA-416_bin.46	1	26	22	4	0
Reads_235_METlmsMAAEDAAA-416_bin.61	9	16	4	12	0
Reads_235_METlmsMAAEDAAA-416_bin.65	8	69	44	25	0
Reads_236_METlmsMAAEEAAA-601_bin.15	7	20	11	9	0
Reads_236_METlmsMAAEEAAA-601_bin.3	7	10	5	5	0
Reads_236_METlmsMAAEEAAA-601_bin.47	1	44	38	6	0
Reads_236_METlmsMAAEEAAA-601_bin.9	1	23	19	4	0
Reads_237_METlmsMAAEFAAA-602_bin.10	1	237	226	11	0
Reads_237_METlmsMAAEFAAA-602_bin.20	1	35	29	5	1
Reads_237_METlmsMAAEFAAA-602_bin.49	4	32	19	13	0
Reads_237_METlmsMAAEFAAA-602_bin.8	6	12	8	4	0
Reads_238_METlmsMAAEGAAA-603_bin.39	6	9	5	4	0
Reads_238_METlmsMAAEGAAA-603_bin.70	1	39	32	7	0
Reads_238_METlmsMAAEGAAA-603_bin.71	5	17	7	10	0
Reads_238_METlmsMAAEGAAA-603_bin.73	1	47	42	5	0
Reads_238_METlmsMAAEGAAA-603_bin.89	6	29	16	13	0
Reads_238_METlmsMAAEGAAA-603_bin.92	1	8	8	0	0
Reads_239_METlmsMAAEHAAA-604_bin.24	1	24	18	6	0
Reads_239_METlmsMAAEHAAA-604_bin.47	7	44	26	18	0
Reads_239_METlmsMAAEHAAA-604_bin.54	1	25	21	4	0
Reads_239_METlmsMAAEHAAA-604_bin.63	1	32	25	7	0
Reads_239_METlmsMAAEHAAA-604_bin.66	1	2	1	1	0
Reads_24_METdvbMAAAK-604_bin.8	1	168	164	4	0
Reads_240_METlmsMAAEIAAA-605_bin.37	7	32	19	13	0
Reads_240_METlmsMAAEIAAA-605_bin.43	3	23	13	8	2
Reads_240_METlmsMAAEIAAA-605_bin.56	5	11	6	5	0
Reads_240_METlmsMAAEIAAA-605_bin.63	1	43	38	5	0
Reads_240_METlmsMAAEIAAA-605_bin.71	6	18	10	8	0
Reads_25_METdvbMAAAL-605_bin.24	20	22	4	18	0
Reads_25_METdvbMAAAL-605_bin.25	4	13	9	4	0
Reads_25_METdvbMAAAL-605_bin.35	1	21	15	6	0
Reads_25_METdvbMAAAL-605_bin.49	1	29	28	1	0
Reads_252_METlmsMAAEUAAA-620_bin.31	5	33	19	14	0
Reads_252_METlmsMAAEUAAA-620_bin.54	10	10	4	6	0
Reads_252_METlmsMAAEUAAA-620_bin.73	4	49	37	12	0
Reads_252_METlmsMAAEUAAA-620_bin.87	1	6	6	0	0
Reads_253_METlmsMAAEVAAA-621_bin.25	1	15	15	0	0
Reads_253_METlmsMAAEVAAA-621_bin.42	1	4	4	0	0
Reads_253_METlmsMAAEVAAA-621_bin.44	1	44	38	6	0
Reads_253_METlmsMAAEVAAA-621_bin.78	1	20	18	2	0
Reads_253_METlmsMAAEVAAA-621_bin.8	5	42	22	20	0
Reads_254_METlmsMAAEWAAA-622_bin.21	26	56	14	40	2
Reads_254_METlmsMAAEWAAA-622_bin.27	6	14	9	5	0
Reads_254_METlmsMAAEWAAA-622_bin.3	5	13	10	3	0
Reads_254_METlmsMAAEWAAA-622_bin.38	5	38	20	18	0
Reads_254_METlmsMAAEWAAA-622_bin.39	1	3	3	0	0
Reads_254_METlmsMAAEWAAA-622_bin.46	1	8	8	0	0
Reads_254_METlmsMAAEWAAA-622_bin.6	1	381	366	15	0
Reads_254_METlmsMAAEWAAA-622_bin.60	4	8	4	4	0
Reads_254_METlmsMAAEWAAA-622_bin.62	8	37	22	15	0
Reads_255_METlmsMAAEXAAA-624_bin.12	1	346	331	15	0
Reads_255_METlmsMAAEXAAA-624_bin.20	10	16	12	4	0
Reads_255_METlmsMAAEXAAA-624_bin.43	1	91	86	5	0
Reads_255_METlmsMAAEXAAA-624_bin.53	8	35	19	16	0
Reads_255_METlmsMAAEXAAA-624_bin.61	1	39	33	6	0
Reads_255_METlmsMAAEXAAA-624_bin.66	10	103	64	39	0
Reads_255_METlmsMAAEXAAA-624_bin.8	5	34	26	8	0
Reads_256_METlmsMAAEYAAA-625_bin.43	7	32	20	12	0
Reads_256_METlmsMAAEYAAA-625_bin.8	1	10	9	1	0
Reads_256_METlmsMAAEYAAA-625_bin.85	1	30	24	6	0
Reads_257_METlmsMAAEZAAA-626_bin.1	7	48	31	17	0
Reads_257_METlmsMAAEZAAA-626_bin.11	1	8	6	2	0
Reads_257_METlmsMAAEZAAA-626_bin.55	6	80	59	21	0
Reads_257_METlmsMAAEZAAA-626_bin.58	1	45	37	8	0
Reads_257_METlmsMAAEZAAA-626_bin.73	6	63	32	30	1
Reads_258_METlmsMAAFAAAA-627_bin.13	4	18	14	4	0
Reads_258_METlmsMAAFAAAA-627_bin.14	3	32	18	14	0
Reads_258_METlmsMAAFAAAA-627_bin.39	5	55	22	31	2
Reads_259_METlmsMAAFBAAA-628_bin.25	6	42	26	16	0
Reads_26_METdvbMAAAM-606_bin.26	7	7	6	1	0
Reads_26_METdvbMAAAM-606_bin.44	1	14	9	5	0
Reads_27_METdvbMAAAN-607_bin.41	2	23	15	8	0
Reads_28_METdvbMAAAO-608_bin.28	1	15	13	2	0
Reads_28_METdvbMAAAO-608_bin.31	3	14	14	0	0
Reads_28_METdvbMAAAO-608_bin.34	1	26	22	4	0
Reads_28_METdvbMAAAO-608_bin.47	2	16	14	2	0
Reads_28_METdvbMAAAO-608_bin.52	1	22	16	6	0
Reads_28_METdvbMAAAO-608_bin.60	1	7	7	0	0
Reads_29_METdvbMAAAP-612_bin.1	4	29	29	0	0
Reads_29_METdvbMAAAP-612_bin.19	1	5	5	0	0
Reads_29_METdvbMAAAP-612_bin.22	12	17	15	2	0
Reads_29_METdvbMAAAP-612_bin.31	9	16	13	2	1
Reads_30_METdvbMAAAQ-613_bin.11	1	7	3	4	0
Reads_30_METdvbMAAAQ-613_bin.43	1	23	16	7	0
Reads_31_METdvbMAAAR-614_bin.13	4	13	10	3	0
Reads_31_METdvbMAAAR-614_bin.17	1	50	49	1	0
Reads_31_METdvbMAAAR-614_bin.25	1	37	30	7	0
Reads_31_METdvbMAAAR-614_bin.36	8	7	5	2	0
Reads_31_METdvbMAAAR-614_bin.43	1	3	3	0	0
Reads_31_METdvbMAAAR-614_bin.44	1	20	14	6	0
Reads_32_METdvbMAAAS-615_bin.2	1	38	37	1	0
Reads_32_METdvbMAAAS-615_bin.31	1	2	2	0	0
Reads_32_METdvbMAAAS-615_bin.32	1	5	4	1	0
Reads_32_METdvbMAAAS-615_bin.48	3	36	35	1	0
Reads_32_METdvbMAAAS-615_bin.49	1	17	10	7	0
Reads_32_METdvbMAAAS-615_bin.7	9	15	9	6	0
Reads_32_METdvbMAAAS-615_bin.9	1	15	10	5	0
Reads_33_METlmsMAAACAAA-404_bin.46	22	23	15	8	0
Reads_33_METlmsMAAACAAA-404_bin.47	1	23	16	7	0
Reads_33_METlmsMAAACAAA-404_bin.6	1	8	8	0	0
Reads_34_METdvbMAAAT-616_bin.1	1	19	12	7	0
Reads_34_METdvbMAAAT-616_bin.14	1	9	8	1	0
Reads_34_METdvbMAAAT-616_bin.16	1	12	10	2	0
Reads_34_METdvbMAAAT-616_bin.20	11	9	5	4	0
Reads_34_METdvbMAAAT-616_bin.3	1	12	12	0	0
Reads_34_METdvbMAAAT-616_bin.32	1	1	1	0	0
Reads_34_METdvbMAAAT-616_bin.37	1	23	19	4	0
Reads_34_METdvbMAAAT-616_bin.41	2	35	35	0	0
Reads_34_METdvbMAAAT-616_bin.42	22	17	13	4	0
Reads_34_METdvbMAAAT-616_bin.5	1	19	16	3	0
Reads_35_METdvbMAAAU-617_bin.11	8	16	11	5	0
Reads_35_METdvbMAAAU-617_bin.19	6	15	13	0	2
Reads_35_METdvbMAAAU-617_bin.22	19	16	11	5	0
Reads_35_METdvbMAAAU-617_bin.31	7	15	12	3	0
Reads_35_METdvbMAAAU-617_bin.39	1	6	5	1	0
Reads_36_METdvbMAAAV-618_bin.1	9	14	10	4	0
Reads_36_METdvbMAAAV-618_bin.10	4	8	5	3	0
Reads_36_METdvbMAAAV-618_bin.13	1	44	36	8	0
Reads_36_METdvbMAAAV-618_bin.27	1	3	1	1	1
Reads_36_METdvbMAAAV-618_bin.37	28	120	82	29	9
Reads_38_METdvbMAAAW-619_bin.17	1	2	2	0	0
Reads_38_METdvbMAAAW-619_bin.4	1	4	3	1	0
Reads_38_METdvbMAAAW-619_bin.44	1	1	0	1	0
Reads_38_METdvbMAAAW-619_bin.8	23	18	15	3	0
Reads_38_METdvbMAAAW-619_bin.9	4	41	41	0	0
Reads_39_METdvbMAAAX-620_bin.14	3	37	37	0	0
Reads_39_METdvbMAAAX-620_bin.22	1	12	9	3	0
Reads_39_METdvbMAAAX-620_bin.3	1	1	0	1	0
Reads_39_METdvbMAAAX-620_bin.46	1	7	4	3	0
Reads_40_METdvbMAAAY-621_bin.25	4	33	33	0	0
Reads_40_METdvbMAAAY-621_bin.31	1	3	3	0	0
Reads_40_METdvbMAAAY-621_bin.5	1	3	2	1	0
Reads_41_METdvbMAAAZ-622_bin.21	5	9	5	4	0
Reads_41_METdvbMAAAZ-622_bin.3	3	31	31	0	0
Reads_41_METdvbMAAAZ-622_bin.37	3	2	2	0	0
Reads_41_METdvbMAAAZ-622_bin.8	4	9	3	6	0
Reads_42_METdvbMAABA-624_bin.23	2	1	1	0	0
Reads_43_METdvbMAABB-625_bin.15	8	22	20	2	0
Reads_43_METdvbMAABB-625_bin.17	1	23	19	4	0
Reads_43_METdvbMAABB-625_bin.32	1	15	10	5	0
Reads_43_METdvbMAABB-625_bin.7	1	25	24	1	0
Reads_44_METdvbMAABC-626_bin.13	8	10	7	3	0
Reads_44_METdvbMAABC-626_bin.19	2	43	36	7	0
Reads_44_METdvbMAABC-626_bin.30	4	20	11	9	0
Reads_44_METdvbMAABC-626_bin.31	14	10	2	8	0
Reads_44_METdvbMAABC-626_bin.5	1	21	14	7	0
Reads_44_METdvbMAABC-626_bin.8	1	4	3	1	0
Reads_61_METdvbMAABR-643_bin.49	3	7	6	1	0
Reads_62_METdvbMAABS-644_bin.59	1	11	10	1	0
Reads_63_METdvbMAABT-645_bin.53	2	16	12	4	0
Reads_63_METdvbMAABT-645_bin.59	1	12	8	4	0
Reads_63_METdvbMAABT-645_bin.63	1	12	10	2	0
Reads_63_METdvbMAABT-645_bin.73	1	8	7	1	0
Reads_64_METdvbMAABU-646_bin.16	1	14	11	3	0
Reads_64_METdvbMAABU-646_bin.46	1	18	14	4	0
Reads_65_METdvbMAABV-647_bin.14	1	38	28	10	0
Reads_65_METdvbMAABV-647_bin.59	1	9	8	1	0
Reads_66_METdvbMAABW-649_bin.21	1	14	10	4	0
Reads_66_METdvbMAABW-649_bin.25	1	13	11	2	0
Reads_67_METdvbMAABX-650_bin.3	3	46	31	15	0
Reads_67_METdvbMAABX-650_bin.53	1	18	14	4	0
Reads_69_METdvbMAABZ-652_bin.3	1	3	3	0	0
Reads_69_METdvbMAABZ-652_bin.41	1	12	8	4	0
Reads_69_METdvbMAABZ-652_bin.54	1	17	12	5	0
Reads_69_METdvbMAABZ-652_bin.55	1	20	20	0	0
Reads_70_METdvbMAACA-653_bin.42	1	10	10	0	0
Reads_70_METdvbMAACA-653_bin.47	1	17	12	5	0
Reads_70_METdvbMAACA-653_bin.59	2	46	29	17	0
Reads_71_METdvbMAACB-654_bin.36	1	14	12	2	0
Reads_71_METdvbMAACB-654_bin.67	2	13	10	3	0
WH_12_co_bin.127	1	14	12	2	0
WH_12_co_bin.13	2	86	78	8	0
WH_12_co_bin.145	1	26	16	10	0
WH_12_co_bin.205	2	17	12	5	0
WH_12_co_bin.207	4	67	50	17	0
WH_12_co_bin.209	5	57	47	10	0
WH_12_co_bin.5	5	6	4	2	0
WH_2020_10_co_bin.108	12	13	10	3	0
WH_2020_10_co_bin.36	3	14	7	7	0
WH_2020_10_co_bin.6	8	20	8	12	0
WH_2021_6_co_bin.67	1	21	14	7	0
WH_2021_6_co_bin.70	1	85	51	34	0
WH_2021_6_co_bin.80	1	17	16	1	0
WH_3_co_bin.111	1	18	14	4	0
WH_3_co_bin.121	1	29	25	4	0
WH_3_co_bin.124	1	2	0	2	0
WH_3_co_bin.141	6	22	13	9	0
WH_3_co_bin.144	1	16	15	1	0
WH_3_co_bin.190	6	67	34	31	2
WH_3_co_bin.203	7	13	6	6	1
WH_3_co_bin.211	3	9	2	7	0
WH_3_co_bin.224	7	9	6	3	0
WH_3_co_bin.23	1	13	9	4	0
WH_3_co_bin.232	1	38	30	8	0
WH_3_co_bin.261	1	21	16	5	0
WH_3_co_bin.265	1	16	12	4	0
WH_3_co_bin.268	3	27	8	18	1
WH_3_co_bin.306	1	3	3	0	0
WH_3_co_bin.338	1	33	33	0	0
WH_3_co_bin.358	2	242	221	21	0
WH_3_co_bin.368	1	38	33	5	0
WH_3_co_bin.395	1	17	12	5	0
WH_3_co_bin.399	1	39	33	6	0
WH_3_co_bin.52	1	3	3	0	0
WH_3_co_bin.95	1	10	10	0	0
WH1_6_bin.29	1	22	19	3	0
WH1_6_bin.41	1	10	7	2	1
WH1_bin.24	1	1	1	0	0
WH1_bin.4	7	20	10	10	0
WH10_6_bin.15	1	35	27	8	0
WH10_6_bin.52	1	11	6	5	0
WH10_bin.13	11	10	7	3	0
WH10_bin.16	1	15	10	5	0
WH10_bin.20	1	13	11	2	0
WH10_bin.24	5	24	15	9	0
WH11_6_bin.21	1	29	23	6	0
WH11_bin.3	1	10	9	1	0
WH11_bin.33	10	10	7	3	0
WH11_bin.35	8	38	18	20	0
WH2_6_bin.51	1	21	14	7	0
WH2_bin.11	1	6	6	0	0
WH2_bin.19	7	24	12	12	0
WH3_6_bin.27	1	35	30	5	0
WH3_bin.17	4	20	13	7	0
WH4_6_bin.17	1	16	12	4	0
WH4_6_bin.44	1	18	13	5	0
WH4_bin.18	8	18	11	7	0
WH5_6_bin.32	1	12	8	4	0
WH5_6_bin.47	1	3	3	0	0
WH5_bin.15	4	18	14	4	0
WH6_6_bin.14	1	19	18	1	0
WH6_6_bin.35	1	23	20	3	0
WH6_6_bin.50	2	13	12	1	0
WH6_bin.23	2	19	12	7	0
WH6_bin.36	1	1	0	1	0
WH7_6_bin.31	1	21	17	4	0
WH7_6_bin.52	1	11	8	3	0
WH7_6_bin.58	1	5	5	0	0
WH7_bin.17	7	25	14	11	0
WH8_6_bin.37	1	15	10	5	0
WH8_bin.23	3	11	6	5	0
WH8_bin.35	15	23	15	8	0
WH8_bin.37	1	1	0	0	1
WH9_6_bin.28	1	8	7	1	0
WH9_6_bin.55	1	24	15	9	0
WH9_6_bin.56	1	67	65	2	0
WH9_bin.22	14	12	10	2	0
WH9_bin.8	7	30	16	14	0
YY_12_co_bin.109	1	12	6	6	0
YY_12_co_bin.143	5	20	16	4	0
YY_12_co_bin.188	1	11	9	2	0
YY_12_co_bin.235	1	20	18	2	0
YY_12_co_bin.41	5	9	6	3	0
YY_12_co_bin.65	1	1	0	1	0
YY_6_co_bin.10	1	2	2	0	0
YY_6_co_bin.138	1	21	15	5	1
YY_6_co_bin.23	1	13	10	3	0
YY_6_co_bin.231	1	12	11	1	0
YY_6_co_bin.250	3	74	52	22	0
Sum	1787	15303	11645	3619	39

## Sheet: Supplementary Table22
Supplementary Table 22: General information of MAGs containing ARG(s).
Genome	Completeness	Contamination
B10_6_bin.21.fa	50.6	4.89
B10_6_bin.39.fa	84.64	1.172
B10_6_bin.49.fa	68.82	3.061
B10_6_bin.57.fa	56.62	8.469
B10_6_bin.9.fa	57.36	1.724
B10_bin.28.fa	55.75	1.724
B11_6_bin.11.fa	59.95	3.448
B11_6_bin.26.fa	67.04	3.212
B11_6_bin.27.fa	74.38	4.158
B11_6_bin.30.fa	52.03	1.724
B1_6_bin.11.fa	75.63	3.641
B1_6_bin.20.fa	54.24	5.172
B1_bin.53.fa	67.33	3.875
B1_bin.8.fa	83.86	5.833
B_2020_10_co_bin.202.fa	62.22	3.448
B_2020_10_co_bin.78.fa	56.08	5.072
B_2021_6_co_bin.113.fa	50.19	6.285
B_2021_6_co_bin.13.fa	62.33	9.441
B_2021_6_co_bin.212.fa	83.04	9.488
B_2021_6_co_bin.235.fa	61.87	6.652
B_2021_6_co_bin.69.fa	58.77	0
B_2021_6_co_bin.7.fa	83.22	2.578
B_2021_6_co_bin.84.fa	51.28	1.018
B2_6_bin.26.fa	57.03	1.724
B2_6_bin.34.fa	50.34	1.724
B2_6_bin.38.fa	58.24	3.448
B2_6_bin.52.fa	54.77	1.823
B2_bin.12.fa	61.03	6.034
B3_6_bin.20.fa	93.31	5.181
B3_6_bin.24.fa	54.43	0.862
B3_6_bin.28.fa	96.83	2.618
B3_6_bin.29.fa	56.82	4.358
B3_6_bin.42.fa	65.7	3.703
B3_6_bin.61.fa	50.97	4.772
B3_6_bin.7.fa	66.37	0.862
B3_bin.12.fa	82.86	3.757
B3_bin.37.fa	77.17	5.241
B4_6_bin.25.fa	69.03	7.07
B4_6_bin.31.fa	88.4	9.456
B4_6_bin.3.fa	55.79	0
B4_bin.13.fa	80.51	6.192
B5_6_bin.24.fa	60.05	3.426
B5_6_bin.44.fa	60.22	2.947
B5_6_bin.7.fa	53.6	1.724
B5_bin.32.fa	79.35	4.268
B6_6_bin.31.fa	53.77	0
B6_6_bin.4.fa	60.63	2.803
B6_6_bin.63.fa	50.8	2.179
B6_bin.8.fa	79.04	4.356
B7_6_bin.11.fa	67.12	2.255
B7_6_bin.16.fa	63.84	2.803
B7_6_bin.51.fa	66.61	4.467
B7_6_bin.61.fa	83.79	7.314
B7_bin.52.fa	60.26	4.513
B7_bin.7.fa	62.55	4.248
B8_6_bin.18.fa	90.56	4.845
B8_6_bin.21.fa	72.55	8.836
B8_6_bin.47.fa	66.64	0
B8_6_bin.48.fa	61.14	3.448
B8_bin.22.fa	68.74	6.01
B8_bin.30.fa	74.47	4.435
B8_bin.46.fa	51.83	8.62
B9_6_bin.13.fa	64.71	4.987
B9_6_bin.15.fa	62.78	1.283
B9_6_bin.58.fa	72.43	3.2
B9_bin.42.fa	54.04	1.957
D10_6_bin.18.fa	82.14	4.801
D10_6_bin.41.fa	69	8.719
D10_6_bin.44.fa	60.52	6.377
D10_bin.19.fa	76.58	4.359
D10_bin.34.fa	81.22	3.6
D10_bin.38.fa	52.7	1.781
D10_bin.4.fa	73.74	5.934
D11_6_bin.38.fa	65.51	1.724
D11_6_bin.9.fa	66.47	7.742
D11_bin.59.fa	66.45	5.031
D1_6_bin.9.fa	64.1	1.724
D1_bin.1.fa	65.96	4.954
D1_bin.37.fa	75.44	5.742
D1_bin.3.fa	75.86	1.724
D_2021_6_co_bin.105.fa	74.96	1.415
D_2021_6_co_bin.149.fa	74.03	7.489
D_2021_6_co_bin.28.fa	50.93	6.163
D_2021_6_co_bin.30.fa	56.14	2.959
D_2021_6_co_bin.61.fa	60.97	0
D2_6_bin.26.fa	66.83	4.441
D2_6_bin.40.fa	55.41	6.004
D2_6_bin.42.fa	86.29	6.077
D2_6_bin.9.fa	79.26	5.973
D2_bin.11.fa	76.35	5.41
D2_bin.5.fa	87.49	6.26
D3_6_bin.41.fa	50.62	8.62
D3_6_bin.7.fa	52.03	7.157
D3_bin.13.fa	84.46	6.193
D3_bin.34.fa	95.61	7.794
D3_bin.54.fa	85.09	4.796
D3_bin.5.fa	57.51	1.927
D4_6_bin.39.fa	57.25	7.235
D4_6_bin.47.fa	65.51	4.31
D4_6_bin.4.fa	53.3	4.17
D4_bin.6.fa	84.48	4.939
D4_bin.8.fa	62.17	2.586
D5_6_bin.25.fa	62.04	7.565
D5_6_bin.2.fa	56.03	1.724
D5_6_bin.42.fa	50.31	3.448
D5_6_bin.52.fa	51.03	0
D5_bin.12.fa	79.45	2.91
D5_bin.28.fa	73.71	6.255
D5_bin.2.fa	81.34	6.915
D6_6_bin.19.fa	50.31	5.172
D6_6_bin.26.fa	78.78	5.463
D6_bin.17.fa	68.64	2.472
D6_bin.37.fa	65.3	4.661
D6_bin.42.fa	81.51	1.617
D7_6_bin.41.fa	62.5	2.024
D7_bin.18.fa	89.57	8.648
D7_bin.46.fa	77.31	4.385
D7_bin.50.fa	88.38	5.944
D8_6_bin.10.fa	63.13	4.548
D8_6_bin.21.fa	73.57	3.368
D8_6_bin.28.fa	61.32	6.308
D8_bin.10.fa	69.46	4.31
D8_bin.50.fa	55.65	2.397
D9_6_bin.26.fa	51.74	1.234
D9_6_bin.29.fa	56.19	7.758
D9_6_bin.5.fa	80.75	4.267
D9_bin.29.fa	58.04	1.956
D9_bin.37.fa	85.59	8.228
D9_bin.40.fa	78.61	5.471
D9_bin.6.fa	90.76	6.02
JJ_12_co_bin.101.fa	62.41	3.448
JJ_12_co_bin.152.fa	89.63	4.205
JJ_12_co_bin.161.fa	80.27	3.897
JJ_12_co_bin.167.fa	51.56	6.504
JJ_12_co_bin.177.fa	52.42	5.855
JJ_12_co_bin.18.fa	50.39	8.058
JJ_12_co_bin.202.fa	54.69	5.591
JJ_12_co_bin.4.fa	61.83	0
JJ_12_co_bin.5.fa	67.24	5.327
JJ_12_co_bin.62.fa	54.31	9.482
JJ_12_co_bin.72.fa	76.23	5.373
JJ_12_co_bin.9.fa	50.5	6.896
JJ_6_co_bin.105.fa	65.78	1.754
JJ_6_co_bin.132.fa	56.89	3.448
JJ_6_co_bin.141.fa	75.14	4.665
JJ_6_co_bin.146.fa	63.18	5.059
JJ_6_co_bin.167.fa	50.31	6.14
JJ_6_co_bin.169.fa	50.43	5.603
JJ_6_co_bin.19.fa	92.34	4.532
JJ_6_co_bin.31.fa	51.33	4.31
JJ_6_co_bin.49.fa	96.86	2.378
JJ_6_co_bin.63.fa	73.8	5.263
JJ_6_co_bin.64.fa	80.95	3.571
JJ_6_co_bin.77.fa	78.83	1.899
JJ_6_co_bin.88.fa	57.6	5.995
N12_6_bin.25.fa	66.69	0
N12_bin.17.fa	90.15	6.396
N12_bin.25.fa	73.87	8.778
N13_6_bin.31.fa	50.86	2.586
N13_bin.39.fa	83.9	4.557
N14_6_bin.41.fa	52.76	5.5
N14_6_bin.49.fa	59.17	2.185
N14B_bin.14.fa	84.3	6.64
N1_bin.26.fa	51.92	8.771
N_2020_10_co_bin.101.fa	60.17	4.953
N_2020_10_co_bin.149.fa	99.37	0.981
N_2020_10_co_bin.93.fa	56.2	3.431
N_2021_6_co_bin.158.fa	50.42	2.825
N2_bin.39.fa	58.65	4.926
N2_bin.3.fa	84.21	7.798
N3_6_bin.11.fa	66.53	5.172
N3_bin.32.fa	86.67	9.242
N4_bin.24.fa	76.99	4.218
N4_bin.29.fa	88.49	9.78
N5_6_bin.55.fa	51.52	9.128
N5_bin.18.fa	84.52	4.955
N5_bin.5.fa	70.22	3.601
N6_bin.19.fa	72.82	7.08
N6_bin.6.fa	87.3	8.98
N7_bin.10.fa	66.49	2.481
N7_bin.37.fa	79.61	4.065
N8_6_bin.22.fa	68.21	0
N8_6_bin.4.fa	50.44	7.418
N8_bin.31.fa	67.21	3.448
N9_bin.12.fa	83.64	6.466
NJ_12_co_bin.30.fa	77.32	7.297
NJ_12_co_bin.42.fa	62.53	3.448
NJ_12_co_bin.47.fa	74.65	5.711
NJ_12_co_bin.7.fa	56.58	8.457
NJ_12_co_bin.88.fa	56.5	3.448
NJ_6_co_bin.153.fa	68.04	4.142
NJ_6_co_bin.191.fa	58.19	5.956
NJ_6_co_bin.194.fa	100	1.977
NJ_6_co_bin.1.fa	58.4	2.586
NJ_6_co_bin.209.fa	81.11	4.995
NJ_6_co_bin.217.fa	54.81	3.607
NJ_6_co_bin.225.fa	50.43	1.128
NJ_6_co_bin.230.fa	52.46	6.034
NJ_6_co_bin.234.fa	65.25	1.96
NJ_6_co_bin.2.fa	81.68	8.717
NJ_6_co_bin.36.fa	53.48	7.901
NJ_6_co_bin.89.fa	72.35	5.38
Reads_117_METdvbMAADS-412_bin.18.fa	74.63	4.056
Reads_117_METdvbMAADS-412_bin.22.fa	64.59	0.998
Reads_117_METdvbMAADS-412_bin.4.fa	61.99	3.448
Reads_118_METdvbMAADT-413_bin.22.fa	90.1	5.098
Reads_118_METdvbMAADT-413_bin.25.fa	73.11	7.769
Reads_118_METdvbMAADT-413_bin.6.fa	50.05	2.647
Reads_119_METdvbMAADU-414_bin.36.fa	64.28	1.44
Reads_119_METdvbMAADU-414_bin.38.fa	52.91	1.724
Reads_119_METdvbMAADU-414_bin.40.fa	64.49	5.101
Reads_119_METdvbMAADU-414_bin.42.fa	53.42	6.974
Reads_120_METdvbMAADV-415_bin.9.fa	72.11	3.015
Reads_122_METdvbMAADX-601_bin.14.fa	67.5	2.543
Reads_122_METdvbMAADX-601_bin.16.fa	57.74	5.539
Reads_122_METdvbMAADX-601_bin.31.fa	65.47	3.789
Reads_123_METdvbMAADY-602_bin.7.fa	52	3.4
Reads_124_METdvbMAADZ-603_bin.42.fa	50.73	7.182
Reads_125_METdvbMAAEA-604_bin.10.fa	88.22	5.182
Reads_125_METdvbMAAEA-604_bin.23.fa	71.52	5.277
Reads_125_METdvbMAAEA-604_bin.37.fa	75.54	2.871
Reads_125_METdvbMAAEA-604_bin.38.fa	82.45	9.176
Reads_126_METdvbMAAEB-605_bin.31.fa	59.48	1.724
Reads_126_METdvbMAAEB-605_bin.35.fa	85.65	5.453
Reads_127_METdvbMAAEC-606_bin.23.fa	73.36	9.903
Reads_128_METdvbMAAED-607_bin.12.fa	71.26	3.833
Reads_128_METdvbMAAED-607_bin.19.fa	63.9	3.728
Reads_128_METdvbMAAED-607_bin.38.fa	56.89	8.62
Reads_129_METdvbMAAEE-608_bin.25.fa	63.32	7.523
Reads_130_METdvbMAAEF-612_bin.15.fa	53.43	1.724
Reads_130_METdvbMAAEF-612_bin.28.fa	60.47	3.469
Reads_131_METlmsMAAADAAA-405_bin.13.fa	54.38	9.482
Reads_131_METlmsMAAADAAA-405_bin.26.fa	59.88	5.79
Reads_131_METlmsMAAADAAA-405_bin.67.fa	68.79	5.724
Reads_132_METlmsMAAAEAAA-406_bin.22.fa	64.82	0
Reads_132_METlmsMAAAEAAA-406_bin.35.fa	64.43	4.804
Reads_132_METlmsMAAAEAAA-406_bin.50.fa	51.17	6.896
Reads_132_METlmsMAAAEAAA-406_bin.52.fa	78.82	4.375
Reads_133_METlmsMAAAFAAA-407_bin.30.fa	75.67	3.097
Reads_133_METlmsMAAAFAAA-407_bin.39.fa	70.14	1.724
Reads_133_METlmsMAAAFAAA-407_bin.43.fa	54.31	9.482
Reads_133_METlmsMAAAFAAA-407_bin.44.fa	59.63	3.448
Reads_134_METlmsMAAAGAAA-408_bin.15.fa	60.34	0
Reads_134_METlmsMAAAGAAA-408_bin.30.fa	50.64	5.517
Reads_134_METlmsMAAAGAAA-408_bin.38.fa	69.27	2.98
Reads_134_METlmsMAAAGAAA-408_bin.50.fa	69.63	0
Reads_134_METlmsMAAAGAAA-408_bin.8.fa	87.54	4.873
Reads_135_METlmsMAAAHAAA-409_bin.17.fa	61	3.448
Reads_135_METlmsMAAAHAAA-409_bin.18.fa	55.25	8.62
Reads_135_METlmsMAAAHAAA-409_bin.21.fa	53.6	1.724
Reads_135_METlmsMAAAHAAA-409_bin.3.fa	69.26	5.038
Reads_135_METlmsMAAAHAAA-409_bin.65.fa	58.67	8.071
Reads_136_METlmsMAAAIAAA-410_bin.17.fa	52.03	2.001
Reads_136_METlmsMAAAIAAA-410_bin.22.fa	56.19	2.586
Reads_136_METlmsMAAAIAAA-410_bin.40.fa	78.07	4.91
Reads_136_METlmsMAAAIAAA-410_bin.41.fa	54.48	8.62
Reads_136_METlmsMAAAIAAA-410_bin.63.fa	75.12	6.057
Reads_136_METlmsMAAAIAAA-410_bin.7.fa	72.21	4.101
Reads_137_METlmsMAAAJAAA-412_bin.10.fa	76.06	4.122
Reads_137_METlmsMAAAJAAA-412_bin.22.fa	75.88	4.735
Reads_137_METlmsMAAAJAAA-412_bin.29.fa	72.73	2.819
Reads_137_METlmsMAAAJAAA-412_bin.42.fa	55.37	1.724
Reads_138_METlmsMAAAKAAA-413_bin.15.fa	65.51	3.448
Reads_138_METlmsMAAAKAAA-413_bin.2.fa	72.36	3.138
Reads_138_METlmsMAAAKAAA-413_bin.30.fa	58.62	2.586
Reads_138_METlmsMAAAKAAA-413_bin.53.fa	86.02	7.212
Reads_138_METlmsMAAAKAAA-413_bin.56.fa	78.75	7.454
Reads_138_METlmsMAAAKAAA-413_bin.64.fa	71.34	5.537
Reads_139_METlmsMAAALAAA-414_bin.21.fa	68.03	2.825
Reads_139_METlmsMAAALAAA-414_bin.29.fa	85.67	7.772
Reads_139_METlmsMAAALAAA-414_bin.30.fa	57.21	1.724
Reads_139_METlmsMAAALAAA-414_bin.40.fa	72.26	4.095
Reads_139_METlmsMAAALAAA-414_bin.49.fa	63.19	7.372
Reads_139_METlmsMAAALAAA-414_bin.51.fa	63.79	5.172
Reads_140_METlmsMAAAMAAA-415_bin.28.fa	92.41	4.529
Reads_140_METlmsMAAAMAAA-415_bin.34.fa	75.81	3.435
Reads_140_METlmsMAAAMAAA-415_bin.54.fa	74.84	9.302
Reads_140_METlmsMAAAMAAA-415_bin.62.fa	51.52	5.897
Reads_140_METlmsMAAAMAAA-415_bin.6.fa	58.81	1.724
Reads_141_METlmsMAAANAAA-416_bin.2.fa	67.29	6.54
Reads_141_METlmsMAAANAAA-416_bin.37.fa	73.51	5.675
Reads_141_METlmsMAAANAAA-416_bin.50.fa	76.12	9.573
Reads_141_METlmsMAAANAAA-416_bin.53.fa	61.83	7.758
Reads_141_METlmsMAAANAAA-416_bin.59.fa	53.53	0.764
Reads_141_METlmsMAAANAAA-416_bin.67.fa	51.44	0
Reads_141_METlmsMAAANAAA-416_bin.6.fa	54.05	2.697
Reads_142_METlmsMAAAOAAA-601_bin.22.fa	91.97	2.638
Reads_142_METlmsMAAAOAAA-601_bin.35.fa	66.7	5.172
Reads_142_METlmsMAAAOAAA-601_bin.39.fa	53.6	5.172
Reads_142_METlmsMAAAOAAA-601_bin.45.fa	80.61	5.127
Reads_143_METlmsMAAAPAAA-602_bin.18.fa	72.98	8.794
Reads_143_METlmsMAAAPAAA-602_bin.22.fa	87.16	5.549
Reads_143_METlmsMAAAPAAA-602_bin.31.fa	79.28	5.218
Reads_143_METlmsMAAAPAAA-602_bin.47.fa	67.02	1.724
Reads_143_METlmsMAAAPAAA-602_bin.8.fa	54.71	8.777
Reads_144_METlmsMAAAQAAA-603_bin.12.fa	83	1.644
Reads_144_METlmsMAAAQAAA-603_bin.32.fa	70.17	3.448
Reads_144_METlmsMAAAQAAA-603_bin.56.fa	83.24	3.244
Reads_144_METlmsMAAAQAAA-603_bin.69.fa	83.6	6.995
Reads_145_METlmsMAAARAAA-604_bin.12.fa	51.34	4.31
Reads_145_METlmsMAAARAAA-604_bin.16.fa	69.93	5.172
Reads_145_METlmsMAAARAAA-604_bin.24.fa	53.44	0
Reads_145_METlmsMAAARAAA-604_bin.31.fa	85.44	8.249
Reads_145_METlmsMAAARAAA-604_bin.53.fa	70.53	3.66
Reads_145_METlmsMAAARAAA-604_bin.9.fa	87.96	4.107
Reads_146_METlmsMAAASAAA-605_bin.36.fa	53.21	9.482
Reads_147_METlmsMAAATAAA-606_bin.18.fa	97.89	4.205
Reads_147_METlmsMAAATAAA-606_bin.34.fa	63.59	5.047
Reads_147_METlmsMAAATAAA-606_bin.38.fa	85.56	3.659
Reads_148_METlmsMAAAUAAA-607_bin.33.fa	52.49	2.636
Reads_148_METlmsMAAAUAAA-607_bin.44.fa	91.23	2.657
Reads_148_METlmsMAAAUAAA-607_bin.53.fa	98.57	2.53
Reads_149_METlmsMAAAVAAA-608_bin.17.fa	94.77	2.231
Reads_149_METlmsMAAAVAAA-608_bin.28.fa	52.06	3.448
Reads_150_METlmsMAAAWAAA-612_bin.13.fa	59.5	7.154
Reads_20_METlmsMAAABAAA-403_bin.18.fa	83.43	2.483
Reads_20_METlmsMAAABAAA-403_bin.32.fa	63.76	9.128
Reads_20_METlmsMAAABAAA-403_bin.35.fa	99.28	0.821
Reads_20_METlmsMAAABAAA-403_bin.37.fa	87.71	2.219
Reads_20_METlmsMAAABAAA-403_bin.39.fa	98.17	0.913
Reads_20_METlmsMAAABAAA-403_bin.7.fa	98.51	1.438
Reads_20_METlmsMAAABAAA-403_bin.9.fa	97.54	1.754
Reads_21_METdvbMAAAH-601_bin.16.fa	99.55	0.054
Reads_21_METdvbMAAAH-601_bin.1.fa	98.02	1.48
Reads_21_METdvbMAAAH-601_bin.27.fa	96.4	3.484
Reads_21_METdvbMAAAH-601_bin.36.fa	82.05	7.135
Reads_224_METlmsMAADSAAA-404_bin.37.fa	50.18	3.761
Reads_225_METlmsMAADTAAA-405_bin.51.fa	51.18	2.513
Reads_226_METlmsMAADUAAA-406_bin.44.fa	51.26	4.497
Reads_227_METlmsMAADVAAA-407_bin.14.fa	91.83	4.534
Reads_227_METlmsMAADVAAA-407_bin.17.fa	71.02	3.088
Reads_227_METlmsMAADVAAA-407_bin.7.fa	74.12	7.76
Reads_228_METlmsMAADWAAA-408_bin.20.fa	56.19	3.448
Reads_228_METlmsMAADWAAA-408_bin.35.fa	93.76	4.184
Reads_229_METlmsMAADXAAA-409_bin.12.fa	62.09	2.067
Reads_22_METdvbMAAAI-602_bin.18.fa	88.85	1.899
Reads_22_METdvbMAAAI-602_bin.28.fa	82.56	7.456
Reads_22_METdvbMAAAI-602_bin.7.fa	81.84	6.224
Reads_230_METlmsMAADYAAA-410_bin.13.fa	60.91	3.216
Reads_230_METlmsMAADYAAA-410_bin.15.fa	74.28	3.976
Reads_231_METlmsMAADZAAA-412_bin.16.fa	61.24	4.018
Reads_232_METlmsMAAEAAAA-413_bin.43.fa	63.71	3.714
Reads_233_METlmsMAAEBAAA-414_bin.36.fa	53.21	7.758
Reads_234_METlmsMAAECAAA-415_bin.14.fa	65.97	2.987
Reads_234_METlmsMAAECAAA-415_bin.41.fa	68.08	7.372
Reads_235_METlmsMAAEDAAA-416_bin.12.fa	66.07	7.081
Reads_235_METlmsMAAEDAAA-416_bin.13.fa	67.58	5.172
Reads_235_METlmsMAAEDAAA-416_bin.33.fa	54.76	7.064
Reads_235_METlmsMAAEDAAA-416_bin.46.fa	73.47	3.695
Reads_235_METlmsMAAEDAAA-416_bin.50.fa	66.25	4.916
Reads_235_METlmsMAAEDAAA-416_bin.61.fa	91.19	3.502
Reads_236_METlmsMAAEEAAA-601_bin.15.fa	75.38	6.938
Reads_236_METlmsMAAEEAAA-601_bin.3.fa	79.01	5.82
Reads_236_METlmsMAAEEAAA-601_bin.47.fa	73.4	4.439
Reads_236_METlmsMAAEEAAA-601_bin.9.fa	69.33	2.017
Reads_237_METlmsMAAEFAAA-602_bin.10.fa	56.01	5.172
Reads_237_METlmsMAAEFAAA-602_bin.20.fa	50.53	5.1
Reads_237_METlmsMAAEFAAA-602_bin.8.fa	59.14	6.897
Reads_238_METlmsMAAEGAAA-603_bin.39.fa	80.46	4.88
Reads_238_METlmsMAAEGAAA-603_bin.70.fa	86.11	8.59
Reads_238_METlmsMAAEGAAA-603_bin.71.fa	68.87	3.734
Reads_238_METlmsMAAEGAAA-603_bin.73.fa	90.81	1.464
Reads_238_METlmsMAAEGAAA-603_bin.92.fa	65	1.822
Reads_239_METlmsMAAEHAAA-604_bin.24.fa	77.13	5.463
Reads_239_METlmsMAAEHAAA-604_bin.54.fa	67.1	2.741
Reads_239_METlmsMAAEHAAA-604_bin.63.fa	89.37	4.273
Reads_239_METlmsMAAEHAAA-604_bin.66.fa	56.19	1.151
Reads_23_METdvbMAAAJ-603_bin.18.fa	78.31	4.345
Reads_23_METdvbMAAAJ-603_bin.25.fa	77.69	3.628
Reads_23_METdvbMAAAJ-603_bin.6.fa	70.14	3.448
Reads_240_METlmsMAAEIAAA-605_bin.56.fa	52.07	2.901
Reads_240_METlmsMAAEIAAA-605_bin.63.fa	61.52	4.635
Reads_240_METlmsMAAEIAAA-605_bin.71.fa	90.2	8.677
Reads_24_METdvbMAAAK-604_bin.8.fa	98.97	1.205
Reads_252_METlmsMAAEUAAA-620_bin.54.fa	72.05	5.114
Reads_252_METlmsMAAEUAAA-620_bin.73.fa	80.76	4.502
Reads_252_METlmsMAAEUAAA-620_bin.87.fa	99.2	0.431
Reads_253_METlmsMAAEVAAA-621_bin.25.fa	72.81	6.498
Reads_253_METlmsMAAEVAAA-621_bin.42.fa	97.92	1.036
Reads_253_METlmsMAAEVAAA-621_bin.44.fa	72.29	6.005
Reads_253_METlmsMAAEVAAA-621_bin.78.fa	54.67	7.915
Reads_254_METlmsMAAEWAAA-622_bin.27.fa	56.55	0.862
Reads_254_METlmsMAAEWAAA-622_bin.39.fa	87.11	1.208
Reads_254_METlmsMAAEWAAA-622_bin.3.fa	78.37	4.557
Reads_254_METlmsMAAEWAAA-622_bin.46.fa	83.56	3.151
Reads_254_METlmsMAAEWAAA-622_bin.60.fa	69.48	6.281
Reads_254_METlmsMAAEWAAA-622_bin.6.fa	79.98	1.724
Reads_255_METlmsMAAEXAAA-624_bin.12.fa	96.79	3.231
Reads_255_METlmsMAAEXAAA-624_bin.20.fa	71.96	4.321
Reads_255_METlmsMAAEXAAA-624_bin.43.fa	65.18	7.066
Reads_255_METlmsMAAEXAAA-624_bin.61.fa	83.75	3.268
Reads_255_METlmsMAAEXAAA-624_bin.8.fa	98.3	3.712
Reads_256_METlmsMAAEYAAA-625_bin.85.fa	91.07	2.447
Reads_256_METlmsMAAEYAAA-625_bin.8.fa	98.7	0.276
Reads_257_METlmsMAAEZAAA-626_bin.58.fa	89.68	5.097
Reads_258_METlmsMAAFAAAA-627_bin.13.fa	51.72	4.482
Reads_25_METdvbMAAAL-605_bin.25.fa	80.82	2.063
Reads_25_METdvbMAAAL-605_bin.35.fa	52.74	2.586
Reads_25_METdvbMAAAL-605_bin.49.fa	51.45	9.631
Reads_26_METdvbMAAAM-606_bin.44.fa	74.9	6.503
Reads_27_METdvbMAAAN-607_bin.41.fa	79.57	9.096
Reads_28_METdvbMAAAO-608_bin.28.fa	55.15	7.028
Reads_28_METdvbMAAAO-608_bin.31.fa	52.59	3.445
Reads_28_METdvbMAAAO-608_bin.34.fa	71.35	8.088
Reads_28_METdvbMAAAO-608_bin.47.fa	65.23	3.938
Reads_28_METdvbMAAAO-608_bin.52.fa	79.74	6.939
Reads_28_METdvbMAAAO-608_bin.60.fa	54.88	2.115
Reads_29_METdvbMAAAP-612_bin.19.fa	99.17	0.725
Reads_29_METdvbMAAAP-612_bin.1.fa	52.18	7.327
Reads_29_METdvbMAAAP-612_bin.31.fa	53.92	3.093
Reads_30_METdvbMAAAQ-613_bin.11.fa	53.64	1.035
Reads_30_METdvbMAAAQ-613_bin.43.fa	73.74	8.056
Reads_31_METdvbMAAAR-614_bin.13.fa	80.14	5.318
Reads_31_METdvbMAAAR-614_bin.17.fa	62.65	5.427
Reads_31_METdvbMAAAR-614_bin.25.fa	87.94	2.922
Reads_31_METdvbMAAAR-614_bin.43.fa	50.1	6.696
Reads_31_METdvbMAAAR-614_bin.44.fa	62.23	8.287
Reads_32_METdvbMAAAS-615_bin.2.fa	56.37	2.586
Reads_32_METdvbMAAAS-615_bin.31.fa	74.88	6.127
Reads_32_METdvbMAAAS-615_bin.32.fa	79.88	4.124
Reads_32_METdvbMAAAS-615_bin.48.fa	62.81	3.644
Reads_32_METdvbMAAAS-615_bin.49.fa	60.05	6.375
Reads_32_METdvbMAAAS-615_bin.7.fa	63.55	3.448
Reads_32_METdvbMAAAS-615_bin.9.fa	64.37	7.073
Reads_33_METlmsMAAACAAA-404_bin.47.fa	56.42	5.329
Reads_33_METlmsMAAACAAA-404_bin.6.fa	54.99	0.97
Reads_34_METdvbMAAAT-616_bin.14.fa	74.17	1.952
Reads_34_METdvbMAAAT-616_bin.16.fa	67.33	4.267
Reads_34_METdvbMAAAT-616_bin.1.fa	58.73	0
Reads_34_METdvbMAAAT-616_bin.32.fa	63.96	3.418
Reads_34_METdvbMAAAT-616_bin.37.fa	51.91	9.957
Reads_34_METdvbMAAAT-616_bin.3.fa	62.77	1.985
Reads_34_METdvbMAAAT-616_bin.41.fa	95.77	1.99
Reads_34_METdvbMAAAT-616_bin.5.fa	74.54	5.655
Reads_35_METdvbMAAAU-617_bin.11.fa	75.69	5.908
Reads_35_METdvbMAAAU-617_bin.19.fa	50.49	7.096
Reads_35_METdvbMAAAU-617_bin.39.fa	80.64	3.842
Reads_36_METdvbMAAAV-618_bin.10.fa	64.1	3.448
Reads_36_METdvbMAAAV-618_bin.13.fa	82.82	6.184
Reads_36_METdvbMAAAV-618_bin.27.fa	77.9	4.605
Reads_38_METdvbMAAAW-619_bin.17.fa	66.37	1.724
Reads_38_METdvbMAAAW-619_bin.29.fa	82.55	5.755
Reads_38_METdvbMAAAW-619_bin.44.fa	95.39	6.304
Reads_38_METdvbMAAAW-619_bin.4.fa	66.39	2.781
Reads_38_METdvbMAAAW-619_bin.9.fa	86.09	3.918
Reads_39_METdvbMAAAX-620_bin.14.fa	83.69	5.357
Reads_39_METdvbMAAAX-620_bin.22.fa	54.39	1.053
Reads_39_METdvbMAAAX-620_bin.3.fa	85.63	4.336
Reads_39_METdvbMAAAX-620_bin.46.fa	55.17	6.896
Reads_40_METdvbMAAAY-621_bin.25.fa	88.47	4.649
Reads_40_METdvbMAAAY-621_bin.31.fa	82.27	4.965
Reads_40_METdvbMAAAY-621_bin.5.fa	82.18	5.542
Reads_41_METdvbMAAAZ-622_bin.37.fa	56.14	3.179
Reads_41_METdvbMAAAZ-622_bin.3.fa	78.52	3.008
Reads_41_METdvbMAAAZ-622_bin.8.fa	87.13	5.837
Reads_42_METdvbMAABA-624_bin.23.fa	97.11	2.576
Reads_43_METdvbMAABB-625_bin.15.fa	66.54	7.56
Reads_43_METdvbMAABB-625_bin.32.fa	51.37	0
Reads_43_METdvbMAABB-625_bin.7.fa	62.45	3.246
Reads_44_METdvbMAABC-626_bin.30.fa	50.39	6.896
Reads_44_METdvbMAABC-626_bin.31.fa	74.13	6.034
Reads_44_METdvbMAABC-626_bin.5.fa	60.23	7.546
Reads_44_METdvbMAABC-626_bin.8.fa	84.09	3.728
Reads_61_METdvbMAABR-643_bin.49.fa	51.01	6.896
Reads_62_METdvbMAABS-644_bin.59.fa	50.23	2.581
Reads_63_METdvbMAABT-645_bin.53.fa	51.64	7.758
Reads_63_METdvbMAABT-645_bin.59.fa	57.52	1.724
Reads_63_METdvbMAABT-645_bin.63.fa	74.03	0.766
Reads_63_METdvbMAABT-645_bin.73.fa	62.54	4.294
Reads_64_METdvbMAABU-646_bin.16.fa	64.64	6.9
Reads_64_METdvbMAABU-646_bin.46.fa	70.36	2.873
Reads_65_METdvbMAABV-647_bin.14.fa	91.89	5.517
Reads_65_METdvbMAABV-647_bin.59.fa	67.24	5.743
Reads_66_METdvbMAABW-649_bin.21.fa	54.65	1.724
Reads_66_METdvbMAABW-649_bin.25.fa	67.1	1.133
Reads_67_METdvbMAABX-650_bin.3.fa	52.58	3.448
Reads_67_METdvbMAABX-650_bin.53.fa	82.31	2.407
Reads_69_METdvbMAABZ-652_bin.3.fa	70.22	6.868
Reads_69_METdvbMAABZ-652_bin.41.fa	59.81	0
Reads_69_METdvbMAABZ-652_bin.54.fa	84.43	4.582
Reads_69_METdvbMAABZ-652_bin.55.fa	56.98	8.353
Reads_70_METdvbMAACA-653_bin.42.fa	71.61	3.405
Reads_70_METdvbMAACA-653_bin.47.fa	67.18	4.767
Reads_70_METdvbMAACA-653_bin.59.fa	56.09	8.274
Reads_71_METdvbMAACB-654_bin.36.fa	79.99	3.907
Reads_71_METdvbMAACB-654_bin.67.fa	53.87	2.586
WH10_6_bin.15.fa	66.47	5.402
WH10_6_bin.52.fa	81.45	4.057
WH10_bin.13.fa	76.1	4.454
WH10_bin.16.fa	61.51	8.262
WH10_bin.20.fa	70.19	4.225
WH10_bin.24.fa	88.91	7.313
WH11_6_bin.21.fa	69.93	9.419
WH11_bin.33.fa	74.31	5.459
WH11_bin.35.fa	82.29	8.631
WH11_bin.3.fa	50.62	9.112
WH_12_co_bin.127.fa	67.41	3.448
WH_12_co_bin.13.fa	78.48	6.317
WH_12_co_bin.205.fa	51.57	4.704
WH_12_co_bin.5.fa	61.36	0
WH1_6_bin.29.fa	54.3	4.988
WH1_bin.24.fa	50.39	8.62
WH1_bin.4.fa	88.3	4.404
WH_2020_10_co_bin.108.fa	85.06	9.108
WH_2020_10_co_bin.36.fa	53.42	2.408
WH_2021_6_co_bin.67.fa	55.25	4.553
WH_2021_6_co_bin.70.fa	98.97	1.323
WH_2021_6_co_bin.80.fa	57.52	1.724
WH2_6_bin.51.fa	69.99	5.913
WH2_bin.11.fa	50.7	9.949
WH2_bin.19.fa	89.15	6.645
WH3_6_bin.27.fa	71.74	3.485
WH3_bin.17.fa	73.75	3.322
WH_3_co_bin.111.fa	86.02	7.795
WH_3_co_bin.121.fa	89.93	2.036
WH_3_co_bin.122.fa	80.08	5.158
WH_3_co_bin.124.fa	62.15	4.286
WH_3_co_bin.141.fa	54.25	3.521
WH_3_co_bin.203.fa	59.19	0
WH_3_co_bin.211.fa	73.97	6.392
WH_3_co_bin.224.fa	52.74	0
WH_3_co_bin.232.fa	70.45	3.448
WH_3_co_bin.23.fa	51.2	1.724
WH_3_co_bin.261.fa	73.82	7.925
WH_3_co_bin.265.fa	89.49	5.276
WH_3_co_bin.306.fa	53.05	1.397
WH_3_co_bin.338.fa	87.24	1.306
WH_3_co_bin.358.fa	50.86	8.62
WH_3_co_bin.368.fa	54.98	6.034
WH_3_co_bin.395.fa	68.77	6.896
WH_3_co_bin.399.fa	84.88	4.663
WH_3_co_bin.52.fa	56.53	3.84
WH4_6_bin.17.fa	74.45	3.424
WH4_6_bin.44.fa	58.97	6.965
WH4_bin.18.fa	81.79	3.098
WH5_6_bin.32.fa	64.98	0
WH5_6_bin.47.fa	55.48	3.448
WH5_bin.15.fa	89.7	6.273
WH6_6_bin.14.fa	87.38	5.131
WH6_6_bin.35.fa	55.64	5.172
WH6_6_bin.50.fa	52.43	3.239
WH6_bin.23.fa	59.05	5.373
WH6_bin.36.fa	61.84	1.397
WH7_6_bin.31.fa	68.24	0
WH7_6_bin.52.fa	62.21	4.945
WH7_6_bin.58.fa	56.62	3.434
WH7_bin.17.fa	86.6	8.464
WH8_6_bin.37.fa	52.35	6.896
WH8_bin.23.fa	68.73	8.62
WH8_bin.37.fa	75.47	1.836
WH9_6_bin.28.fa	77.16	2.445
WH9_6_bin.55.fa	60.42	5.536
WH9_6_bin.56.fa	50.13	6.294
WH9_bin.22.fa	85	5.291
WH9_bin.8.fa	90.13	6.136
YY_12_co_bin.109.fa	78.19	1.651
YY_12_co_bin.143.fa	50.1	0
YY_12_co_bin.188.fa	65.84	7.278
YY_12_co_bin.41.fa	71.55	1.724
YY_12_co_bin.65.fa	93.8	6.693
YY_6_co_bin.10.fa	57.83	9.247
YY_6_co_bin.138.fa	66.4	5.172
YY_6_co_bin.231.fa	77.54	4.089
YY_6_co_bin.23.fa	52.24	3.543
B11_6_bin.62.fa	55.98	3.327
B1_6_bin.10.fa	56.36	1.99
B_2021_6_co_bin.216.fa	56.21	8.33
B3_6_bin.12.fa	57.06	4.31
B6_6_bin.32.fa	50.24	7.546
D_2020_10_co_bin.87.fa	53.58	1.453
D8_bin.4.fa	67.98	4.756
JJ_12_co_bin.178.fa	65.51	8.686
JJ_12_co_bin.36.fa	100	0.717
JJ_6_co_bin.14.fa	63.38	5.339
JJ_6_co_bin.62.fa	87.87	2.39
N12_6_bin.16.fa	70.15	5.889
N13_6_bin.17.fa	78.32	7.943
N14_6_bin.29.fa	51.17	3.596
N1_6_bin.29.fa	56.89	3.448
N_2020_10_co_bin.71.fa	75.03	3.693
N2_6_bin.26.fa	68.11	4.647
N4_6_bin.35.fa	67.33	4.572
N5_6_bin.36.fa	63.15	0
N6_6_bin.22.fa	74.57	5.713
N7_6_bin.44.fa	77.55	6.739
N8_6_bin.44.fa	65.51	1.724
N9_6_bin.40.fa	52.5	1.724
NJ_6_co_bin.140.fa	52.53	0
NJ_6_co_bin.173.fa	96.71	2.035
Reads_119_METdvbMAADU-414_bin.43.fa	70.84	9.881
Reads_122_METdvbMAADX-601_bin.39.fa	53.94	5.454
Reads_125_METdvbMAAEA-604_bin.33.fa	52.33	2.163
Reads_126_METdvbMAAEB-605_bin.33.fa	66.1	5.093
Reads_139_METlmsMAAALAAA-414_bin.60.fa	54.38	1.754
Reads_140_METlmsMAAAMAAA-415_bin.42.fa	50.63	2.998
Reads_142_METlmsMAAAOAAA-601_bin.2.fa	91.42	7.097
Reads_143_METlmsMAAAPAAA-602_bin.36.fa	86.96	5.246
Reads_150_METlmsMAAAWAAA-612_bin.14.fa	95.8	1.018
Reads_150_METlmsMAAAWAAA-612_bin.3.fa	58.1	0
Reads_20_METlmsMAAABAAA-403_bin.10.fa	58.46	2.929
Reads_20_METlmsMAAABAAA-403_bin.2.fa	74.19	5.144
Reads_21_METdvbMAAAH-601_bin.13.fa	99.63	1.232
Reads_22_METdvbMAAAI-602_bin.39.fa	50.35	6.791
Reads_235_METlmsMAAEDAAA-416_bin.14.fa	65.47	3.086
Reads_235_METlmsMAAEDAAA-416_bin.65.fa	56.52	4.44
Reads_237_METlmsMAAEFAAA-602_bin.49.fa	71.81	2.826
Reads_238_METlmsMAAEGAAA-603_bin.89.fa	64.14	4.689
Reads_239_METlmsMAAEHAAA-604_bin.47.fa	57.58	3.89
Reads_240_METlmsMAAEIAAA-605_bin.37.fa	76.54	6.676
Reads_240_METlmsMAAEIAAA-605_bin.43.fa	75.08	2.972
Reads_252_METlmsMAAEUAAA-620_bin.31.fa	62.68	3.752
Reads_253_METlmsMAAEVAAA-621_bin.8.fa	73.76	7.875
Reads_254_METlmsMAAEWAAA-622_bin.21.fa	56.89	0.862
Reads_254_METlmsMAAEWAAA-622_bin.38.fa	58.8	5.866
Reads_254_METlmsMAAEWAAA-622_bin.62.fa	59.56	3.967
Reads_255_METlmsMAAEXAAA-624_bin.53.fa	70.52	6.913
Reads_255_METlmsMAAEXAAA-624_bin.66.fa	92.99	3.182
Reads_256_METlmsMAAEYAAA-625_bin.43.fa	72.34	5.492
Reads_257_METlmsMAAEZAAA-626_bin.11.fa	87.56	3.331
Reads_257_METlmsMAAEZAAA-626_bin.1.fa	80.05	5.641
Reads_257_METlmsMAAEZAAA-626_bin.55.fa	84.05	1.444
Reads_257_METlmsMAAEZAAA-626_bin.73.fa	62.63	0
Reads_258_METlmsMAAFAAAA-627_bin.14.fa	74.69	3.217
Reads_258_METlmsMAAFAAAA-627_bin.39.fa	95.84	2.198
Reads_259_METlmsMAAFBAAA-628_bin.25.fa	64.81	3.305
Reads_25_METdvbMAAAL-605_bin.24.fa	79.47	2.071
Reads_26_METdvbMAAAM-606_bin.26.fa	53.81	1.126
Reads_29_METdvbMAAAP-612_bin.22.fa	93.93	6.676
Reads_31_METdvbMAAAR-614_bin.36.fa	74.32	4.801
Reads_33_METlmsMAAACAAA-404_bin.46.fa	61.79	3.025
Reads_34_METdvbMAAAT-616_bin.20.fa	87.26	6.03
Reads_34_METdvbMAAAT-616_bin.42.fa	85.75	6.312
Reads_35_METdvbMAAAU-617_bin.22.fa	65.63	3.568
Reads_35_METdvbMAAAU-617_bin.31.fa	77.63	5.778
Reads_36_METdvbMAAAV-618_bin.1.fa	77.13	7.019
Reads_36_METdvbMAAAV-618_bin.37.fa	50.78	8.256
Reads_38_METdvbMAAAW-619_bin.8.fa	56.7	3.569
Reads_41_METdvbMAAAZ-622_bin.21.fa	54.46	6.896
Reads_43_METdvbMAABB-625_bin.17.fa	71.38	7.658
Reads_44_METdvbMAABC-626_bin.13.fa	69.29	3.98
Reads_44_METdvbMAABC-626_bin.19.fa	72.41	1.724
WH_12_co_bin.145.fa	60.63	2.002
WH_12_co_bin.207.fa	56.14	4.385
WH_12_co_bin.209.fa	63.14	7.151
WH1_6_bin.41.fa	77.7	4.481
WH_2020_10_co_bin.6.fa	78.04	6.896
WH_3_co_bin.144.fa	53.2	6.133
WH_3_co_bin.190.fa	50.86	6.896
WH_3_co_bin.268.fa	62.06	6.034
WH_3_co_bin.95.fa	50.86	3.988
WH8_bin.35.fa	81.3	5.285
YY_12_co_bin.235.fa	60.49	6.11
YY_6_co_bin.250.fa	54.14	8.733
